# Supplementary material for: Metformin’s Effects on Cognitive Function from a Biovariance Perspective: A Narrative Review
Source: Int J Mol Sci. 2025 Feb 19;26(4):1783. doi: 10.3390/ijms26041783 (PMC11855408; doi:10.3390/ijms26041783)
Supplement: Supplementary file 1 [file ijms-26-01783-s001.zip]

Archive with 1 entries (1 files):
- ijms-3398946-supplementary.pdf
